# Supplementary material for: Nocturnal Heart Rate Variability Might Help in Predicting Severe Obstructive Sleep-Disordered Breathing
Source: Biology (Basel). 2023 Mar 31;12(4):533. doi: 10.3390/biology12040533 (PMC10135696; doi:10.3390/biology12040533)
Supplement: Supplementary file 1 [file biology-12-00533-s001.zip]

Archive with 1 entries (1 files):
- biology-2249742-supplementary.pdf
